# Supplementary material for: Association between Pre-Pregnancy BMI and Inflammatory Profile Trajectories during Pregnancy and Postpartum in Brazilian Women with Periodontitis: The IMPROVE Trial
Source: Int J Environ Res Public Health. 2022 Feb 25;19(5):2705. doi: 10.3390/ijerph19052705 (PMC8909899; doi:10.3390/ijerph19052705)
Supplement: Supplementary file 1 [file ijerph-19-02705-s001.zip]

Archive with 1 entries (1 files):
- ijerph-1536029-supplementary.pdf
